# Supplementary material for: The Curse of the Red Pearl: A Fibroblast-Specific Pearl-Necklace Mitochondrial Phenotype Caused by Phototoxicity
Source: Biomolecules. 2025 Feb 19;15(2):304. doi: 10.3390/biom15020304 (PMC11853634; doi:10.3390/biom15020304)
Supplement: Supplementary file 1 [file biomolecules-15-00304-s001.zip]

Archive with 1 entries (1 files):
- biomolecules-3416892-supplementary.pdf
